# Supplementary material for: Integrated multi-omics reveal the mechanisms of antioxidant, anti-inflammatory and aroma enhancement in Scytosiphon lomentarius via drying methods
Source: Food Chem X. 2026 Jul 1;37:104146. doi: 10.1016/j.fochx.2026.104146 (PMC13351751; doi:10.1016/j.fochx.2026.104146)
Supplement: Supplementary file 2 — Supplementary material 2 [file mmc2.xlsx]

## Sheet: Sheet1
Compound ID	Name	super class	Class	HMDB	Adducts	Formula	Measured value (m/z)	MS/MS(m/z)	Score	Fragmentation Score	Mass Error (ppm)	Isotope Similarity
13.87_617.4188m/z	Fucoxanthinol	Others	Others	HMDB0002741	M+H	C40H56O5	333.242		36.5	0.453	-1.9876	84.4083678459359
6.48_406.9532m/z	Cytosine phosphate	Others	Others	HMDB0000630	2M+H	C4H2N3O5P			38.4	0	-1.32085	93.6359260444617
7.74_325.2004m/z	5-Isopropyl-2-methylphenol	Others	Others	HMDB0035770	M+Na	C17H26N4O	325.2		38.9	10.5	1.61724150884891	85.7396614477649
16.76_769.4370m/z	2-Sec-Butylphenol	Benzenoids	Benzene and substituted derivatives	HMDB0245315	M+H	C40H64O14	769.437		39.4	10	0.214526301017597	87.0358
11.62_317.2099m/z	Juvocimene 2	Benzenoids	Phenol ethers	HMDB0040644	M+H	C20H28O3	317.21		38.1	5.32	-3.84585	89.8929416681295
17.08_431.1832m/z	4-Butylphenol	Benzenoids	Phenols	HMDB0246380	M+Na	C25H28O5	431.183		39.7	1.66	0.701254343341792	97.8144441469725
14.68_395.2558m/z	4-Heptylphenol	Benzenoids	Phenols	HMDB0246435	M+Na	C24H36O3	395.256		33.2	0	0.296685537323726	66.6057008195557
7.35_184.1157m/z	Vinylcyclohexene	Hydrocarbons	Unsaturated hydrocarbons	HMDB0244016	M+H	C10H17NS	184.116		37.2	2.99	1.42031116156641	84.8087260478729
9.91_245.0789m/z	4-Vinylcyclohexene	Hydrocarbons	Unsaturated hydrocarbons	HMDB0246592	M+H	C12H14O4	245.079		37.3	0.602	2.30316055080752	88.6015316410856
17.97_499.2438m/z	trans-Allo-ocimene	Hydrocarbons	Unsaturated hydrocarbons	HMDB0302795	M+H	C28H30N6O3	499.244		38.4	0	-2.89567	95.5053917319756
1.12_166.0866m/z	Sphingosine	Lipids and lipid-like molecules	Carboxylic acids and derivatives	HMDB0000252	M+H	C9H11NO2	166.087		37.5	0	2.24966397202945	89.9357177499626
7.81_442.2580m/z	N-Arachidonoyl Aspartic acid	Lipids and lipid-like molecules	Fatty Acyls	HMDB0241992	M+Na	C24H37NO5	335.178		38.1	0	3.82329524110383	95.1381144635282
12.74_400.3046m/z	N-Stearoyl Aspartic acid	Lipids and lipid-like molecules	Fatty Acyls	HMDB0241939	M+H	C22H41NO5	377.267		39	0	-2.90196	98.6168
15.98_659.4469m/z	N-Lauroyl Glutamic acid	Lipids and lipid-like molecules	Fatty Acyls	HMDB0242032	2M+H	C17H31NO5	659.446863316123		35.3	0	-1.30507	77.8286631797716
13.65_414.3199m/z	N-Stearoyl Glutamic acid	Lipids and lipid-like molecules	Fatty Acyls	HMDB0241942	M+H	C23H43NO5	377.268		38.5	0	-3.5082	96.7673590395227
10.79_364.2827m/z	Stearoylglycine	Lipids and lipid-like molecules	Fatty Acyls	HMDB0013308	M+Na	C20H39NO3	778.54		35.5	0	1.45242959409423	79.4233260879149
17.31_398.3632m/z	Behenoylglycine	Lipids and lipid-like molecules	Fatty Acyls	HMDB0013219	M+H	C24H47NO3	723.495		36.7	4.81	0.854365033349282	79.5269445726404
15.15_415.1857m/z	Phenylpropionylglycine	Lipids and lipid-like molecules	Fatty Acyls	HMDB0000860	2M+H	C11H13NO3	415.185715687934		36.2	0.0932	-1.56286	82.6526663531473
15.15_415.1857m/z	3-Phenylpropionylglycine	Lipids and lipid-like molecules	Fatty Acyls	HMDB0002042	2M+H	C11H13NO3	415.185715687934		36.2	0.0932	-1.56286	82.6526663531473
12.22_272.2216m/z	Tridecanoylglycine	Lipids and lipid-like molecules	Fatty Acyls	HMDB0013317	M+H	C15H29NO3	778.54		36.4	0	-1.4002	83.9004842084835
11.54_258.2053m/z	N-Lauroylglycine	Lipids and lipid-like molecules	Fatty Acyls	HMDB0013272	M+H	C14H27NO3	778.54		36	0	-4.1205	84.8262333880521
13.66_375.2495m/z	N-Heptanoylglycine	Lipids and lipid-like molecules	Fatty Acyls	HMDB0013010	2M+H	C9H17NO3	375.249539931326		36.9	1.32	1.54093465972582	85.2227749817196
15.76_243.1832n	N-Undecanoylglycine	Lipids and lipid-like molecules	Fatty Acyls	HMDB0013286	M+H, M+Na	C13H25NO3	806.565		44.7	36.2	-1.08361	88.6041
11.56_212.0889m/z	1-hydroxyhexanoylglycine	Lipids and lipid-like molecules	Fatty Acyls	HMDB0094718	M+Na	C8H15NO4	219.175		37.2	0.367	-2.39981	88.6583302465961
11.56_212.0889m/z	5-hydroxyhexanoylglycine	Lipids and lipid-like molecules	Fatty Acyls	HMDB0094722	M+Na	C8H15NO4	219.175		37.2	0.367	-2.39981	88.6583302465961
18.34_823.7469m/z	Tricosanoylglycine	Lipids and lipid-like molecules	Fatty Acyls	HMDB0013314	2M+H	C25H49NO3	823.746863186989		37.5	1.61	-3.52737	90.0787105665911
22.55_379.2062m/z	2-hydroxyhexanoylglycine	Lipids and lipid-like molecules	Fatty Acyls	HMDB0094719	2M+H	C8H15NO4	219.175		37.3	0	-3.47224	90.4050826152623
22.55_379.2062m/z	3-hydroxyhexanoylglycine	Lipids and lipid-like molecules	Fatty Acyls	HMDB0094720	2M+H	C8H15NO4	219.175		37.3	0	-3.47224	90.4050826152623
22.55_379.2062m/z	4-hydroxyhexanoylglycine	Lipids and lipid-like molecules	Fatty Acyls	HMDB0094721	2M+H	C8H15NO4	219.174		37.3	0	-3.47224	90.4050826152623
15.30_408.2495m/z	N-Docosahexaenoyl Glycine	Lipids and lipid-like molecules	Fatty Acyls	HMDB0242014	M+Na	C24H35NO3	415.212		37.8	2.49	-3.61885	90.9555006643208
11.93_341.2082m/z	18-Hydroxyeicosapentaenoic acid	Lipids and lipid-like molecules	Fatty Acyls	HMDB0257623	M+Na	C20H30O3	291.229		40.5	30.7	-1.68498	73.7695006760025
12.48_303.2307m/z	Eicosapentaenoic acid	Lipids and lipid-like molecules	Fatty Acyls	HMDB0001999	M+H	C20H30O2	219.047		41.4	16.1	-3.73975	95.3588796517794
11.50_518.3225m/z	1-Palmitoylphosphatidylcholine	Lipids and lipid-like molecules	Glycerophospholipids	HMDB0256091	M+Na	C24H50NO7P	319.226		41.9	17.6	1.58802735557896	94.0189505337255
14.12_524.3716m/z	2-Lysophosphatidylcholine	Lipids and lipid-like molecules	Glycerophospholipids	HMDB0258493	M+H	C26H54NO7P	359.221		39.2	2.69	1.00262221764985	94.5345502353391
0.84_330.0596m/z	Glycerophosphocholine	Lipids and lipid-like molecules	Glycerophospholipids	HMDB0000086	M+H	C10H12N5O6P	330.06		39.8	7.72	-0.711226	92.0013381432265
14.68_658.4215n	Fucoxanthin	Lipids and lipid-like molecules	Prenol lipids	HMDB0002741	M+H, M+Na	C42H58O6	388.357		47.8	49	-2.74223	93.4437391737987
10.21_391.2599m/z	12'-Apo-b-carotene-3,12'-diol	Lipids and lipid-like molecules	Prenol lipids	HMDB0036054	M+Na	C25H36O2	236.069		36.7	2.72	-2.31841	83.5522005758346
20.71_907.5189m/z	Chlorophyll b	Lipids and lipid-like molecules	Prenol lipids	HMDB0031146	M+H	C55H70MgN4O6	331.283		35.9	0	-3.26199	83.255
13.88_589.2421m/z	Chlorophyll c	Lipids and lipid-like molecules	Prenol lipids	HMDB0031147	M+H	C35H32N4O5	353.267		40.5	13.9	-4.10445	93.6086628536779
15.42_591.2574m/z	chlorophyllide a	Lipids and lipid-like molecules	Prenol lipids	HMDB0304288	M+H	C35H34N4O5-2	546.279		43.2	27.2	-4.77258	94.4394
9.84_335.2215m/z	Sesquiterpenes	Lipids and lipid-like molecules	Prenol lipids	HMDB0302518	M+H	C20H30O4	335.222		37.3	0	-0.539792	87.3108046229706
12.31_279.2304m/z	Cedarwood oil terpenes	Lipids and lipid-like molecules	Prenol lipids	HMDB0303210	M+Na	C16H32O2	279.23		38.7	0	3.59542	97.6110529410436
20.89_559.4285m/z	beta-Zeacarotene	Lipids and lipid-like molecules	Prenol lipids	HMDB0035623	M+Na-2H	C40H58	365.104		32.9	0	-0.0208087	64.6033791527142
20.89_559.4285m/z	alpha-Zeacarotene	Lipids and lipid-like molecules	Prenol lipids	HMDB0036909	M+Na-2H	C40H58	268.103810568457		32.9	0	-0.0208087	64.6033791527142
19.65_575.4222m/z	1'-hydroxy-gamma-carotene	Lipids and lipid-like molecules	Prenol lipids	HMDB0304005	M+Na-2H	C40H58O	268.104		32.3	0	-2.31215	64.4476478080268
15.45_137.1321m/z	Anhydroamarouciaxanthin B	Lipids and lipid-like molecules	Prenol lipids	HMDB0036911	M+H	C10H16	137.132		41.5	20.9	-2.6006	89.6489354934401
10.82_414.2049n	Rosmaridiphenol	Lipids and lipid-like molecules	Prenol lipids	HMDB0037233	M+H, M+Na	C24H30O6	415.212		40.9	8.44	1.56150372956984	97.7272
17.18_1039.9645m/z	Icosa-5,8,11,14-tetraene	Lipids and lipid-like molecules	Prenol lipids	HMDB0260363	M+Na	C66H128O6	1039.96		28.7	0.7	4.14810089246924	47.7519491888502
10.75_209.1170m/z	3,7(11)-Eudesmadiene	Lipids and lipid-like molecules	Prenol lipids	HMDB0037060	M+H	C12H16O3	209.117		53.6	70.2	-0.8789	98.7338658303848
15.55_302.1486m/z	(Z)-2,6,10-Bisabolatriene	Lipids and lipid-like molecules	Prenol lipids	HMDB0036154	M+H	C16H19N3O3	302.149		34.5	0	-4.28182	77.2607746995384
17.77_223.2049m/z	1,4,9-Cadinatriene	Lipids and lipid-like molecules	Prenol lipids	HMDB0038125	M+H	C15H26O	223.205		38.3	1.31	-3.4634	94.0224256235179
15.76_193.1565m/z	p-Mentha-2,4-diene	Lipids and lipid-like molecules	Prenol lipids	HMDB0038150	M+Na	C11H22O	193.157		39.6	2.16	1.48208106443101	97.4509837479714
16.07_196.1464n	beta-Guaiene	Lipids and lipid-like molecules	Prenol lipids	HMDB0038157	M+Na, 2M+H	C12H20O2	393.3		31	6.45	0.481678207484181	49.1975198001929
10.51_351.2512m/z	7,9-Illudadiene-3,14-diol	Lipids and lipid-like molecules	Prenol lipids	HMDB0038795	M+Na	C19H36O4	351.251		40.8	10.7	1.79098686377239	95.6639846107631
17.18_1039.9645m/z	3,7,11-Trimethyldodeca-1,6,10-triene	Lipids and lipid-like molecules	Prenol lipids	HMDB0260265	M+Na	C66H128O6	1039.96		28.9	1.55	4.14810089235745	47.7519491888502
18.22_519.1380m/z	Cadina-1,4-diene	Lipids and lipid-like molecules	Prenol lipids	HMDB0302738	M+H	C26H23ClN6O2S	519.138		38.3	5.04	2.93684461223358	89.9897006900031
8.39_548.2997m/z	(+)-m-Mentha-1(6),8-diene	Lipids and lipid-like molecules	Prenol lipids	HMDB0302840	M+Na	C32H39N5O2	548.3		33.8	0	0.163308364348237	68.9953537282399
0.64_437.0434m/z	5,11-Selinadiene	Lipids and lipid-like molecules	Prenol lipids	HMDB0302949	M+Na	C16H18N2O7S2	437.043		37.6	6.83	-3.23212	85.0902750676504
11.15_518.3228m/z	cis-Ocimene	Lipids and lipid-like molecules	Prenol lipids	HMDB0030088	M+Na	C24H50NO7P	518.323		38.4	0	2.15104099988365	94.6715790108901
12.37_496.3388m/z	trans-Ocimene	Lipids and lipid-like molecules	Prenol lipids	HMDB0030089	M+H	C24H50NO7P	496.339		34.6	0	-1.91821	75.2792239572252
11.83_291.1950m/z	Alloocimene I	Lipids and lipid-like molecules	Prenol lipids	HMDB0302253	M+H	C18H26O3	291.195		39.1	0	-1.59297	97.3184543970823
17.97_569.2954m/z	alpha-Ocimene	Lipids and lipid-like molecules	Prenol lipids	HMDB0303851	M+H	C42H36N2	569.295		35.2	0	0.565433039818995	76.6603117392965
11.62_317.2099m/z	beta-Myrcene	Lipids and lipid-like molecules	Prenol lipids	HMDB0038169	M+Na	C18H30O3	284.098495798606		40	12.7	4.04329512646236	91.8229504006151
7.36_530.3085m/z	Chenodeoxycholylaspartic acid	Lipids and lipid-like molecules	Steroids and steroid derivatives	HMDB0242402	M+Na	C28H45NO7	164.107		36.2	0	-0.605959	81.6152
14.59_538.3387m/z	Cholylglutamic acid	Lipids and lipid-like molecules	Steroids and steroid derivatives	HMDB0242384	M+H	C29H47NO8	234.886		37.8	0	2.26721198815547	91.6217462308674
15.15_450.3208m/z	Deoxycholic acid glycine conjugate	Lipids and lipid-like molecules	Steroids and steroid derivatives	HMDB0000631	M+H	C26H43NO5	311.161		35.5	0.433	-1.32247	78.7374337086582
15.15_450.3208m/z	Chenodeoxycholylglycine	Lipids and lipid-like molecules	Steroids and steroid derivatives	HMDB0242392	M+H	C26H43NO5	234.886		35.5	0.297	-1.32247	78.7374337086582
15.15_450.3208m/z	Deoxycholylglycine	Lipids and lipid-like molecules	Steroids and steroid derivatives	HMDB0242414	M+H	C26H43NO5	150.091		35.5	0.433	-1.32247	78.7374337086582
19.17_429.3712m/z	(22alpha)-hydroxy-isofucosterol	Lipids and lipid-like molecules	Steroids and steroid derivatives	HMDB0303959	M+H	C29H48O2	391.283		38.2	0.653	-3.61338	94.4649470754731
15.42_609.2701m/z	(2R,3Z)-Phycocyanobilin	Lipids and lipid-like molecules	Steroids and steroid derivatives	HMDB0242598	M+Na	C33H38N4O6	371.081		45.6	32	3.04310344301991	99.6461423362516
0.68_268.1038m/z	Adenosine	Nucleosides	Purine nucleosides	HMDB0000050	M+H	C10H13N5O4	268.104		40.1	5.69	-0.822858	95.9090240242651
0.68_330.0594m/z	Deoxyguanosine	Nucleosides	Purine nucleosides	HMDB0000085	M+H	C10H12N5O6P	330.059		39	2.29	-1.31544	94.2476431791062
0.94_268.1039m/z	Guanosine	Nucleosides	Purine nucleosides	HMDB0000133	M+H	C10H13N5O4	268.104		39.4	0	-0.540769	97.5501
16.83_390.2780n	Phosphoadenosine phosphosulfate	Nucleosides	Purine nucleotides	HMDB0001134	M+H, M+Na	C24H38O4	391.285		40.2	13	2.56783632711219	90.8306747851733
16.05_607.2531m/z	Cyclic AMP	Nucleosides	Purine nucleotides	HMDB0000058	M+Na	C33H36N4O6	607.253		34.2	5.54	0.649972163434619	66.4963458642177						1.53586340767131
0.67_244.0924m/z	Cytidine	Nucleosides	Pyrimidine nucleosides	HMDB0000089	M+H	C9H13N3O5	289.216		37.3	0	-1.64311	88.5749964881329						1.21506590944946
0.64_258.1097m/z	5-Methylcytidine	Nucleosides	Pyrimidine nucleosides	HMDB0000982	M+H	C10H15N3O5	351.252		37.9	0	4.70548694134786	95.1402728161281						1.42333383471671
7.36_505.9735m/z	Cytidine triphosphate	Nucleosides	Pyrimidine nucleosides	HMDB0000082	M+Na	C9H16N3O14P3	365.104		39.7	4.32	-0.522822	94.9887822412272						1.42543691902229
14.41_201.1003m/z	Glycinexylidide	Organic acids and derivatives	Amino Acid Derivatives	HMDB0060679	M+Na	C10H14N2O	191.106		38.8	8.19	2.46035	88.8249815590382						1.37613509251443
12.09_212.0528m/z	Glutarylglycine	Organic acids and derivatives	Amino Acid Derivatives	HMDB0000590	M+Na	C7H11NO5	311.161		39	0	-0.825181	95.8540023808671
19.62_409.3585m/z	Potassium lactate	Organic acids and derivatives	Carbohydrates and carbohydrate conjugates	HMDB0303745	M+Na	C24H51OP	409.359		31	0.241	4.02689666245491	59.2549961694466
15.91_469.1768m/z	Threonylaspartic acid	Organic acids and derivatives	Carboxylic acids and derivatives	HMDB0029057	2M+H	C8H14N2O6	469.177		37.1	0	-1.79836	87.6800230258123
22.55_347.1676m/z	Arginyl-glycyl-aspartic acid	Organic acids and derivatives	Carboxylic acids and derivatives	HMDB0248572	M+H	C12H22N6O6	925.73		38.6	0	0.748251859573785	93.8055764314906
20.08_700.2324m/z	Pteroyltriglutamic acid	Organic acids and derivatives	Carboxylic acids and derivatives	HMDB0001902	M+H	C29H33N9O12	340.357		32.3	0	0.428517891187947	62.0351026894568
15.91_469.1768m/z	Serylglutamic acid	Organic acids and derivatives	Carboxylic acids and derivatives	HMDB0029038	2M+H	C8H14N2O6	469.176806843025		37.1	0	-1.79836	87.6800230258123
0.64_191.0432n	gamma-Carboxyglutamic acid	Organic acids and derivatives	Carboxylic acids and derivatives	HMDB0041900	M+H, 2M+H	C6H9NO6	183.082		37.3	0	1.29777127578508	87.8827086727258
15.03_569.2300m/z	Histidylglutamic acid	Organic acids and derivatives	Carboxylic acids and derivatives	HMDB0028884	2M+H	C11H16N4O5	569.229989963124		37.1	0	-2.5091	88.2512938831159
12.09_212.0528m/z	N-Acetyl-L-glutamic acid	Organic acids and derivatives	Carboxylic acids and derivatives	HMDB0001138	M+Na	C7H11NO5	391.283		39	0	-0.825181	95.8540023808671
10.83_277.1024m/z	gamma-Glutamylglutamic acid	Organic acids and derivatives	Carboxylic acids and derivatives	HMDB0011737	M+H	C10H16N2O7	635.467		39	0	-2.15504	97.8138623137342
10.83_277.1024m/z	Glutamylglutamic acid	Organic acids and derivatives	Carboxylic acids and derivatives	HMDB0028818	M+H	C10H16N2O7	820.585		39	0	-2.15504	97.8138623137342
10.83_277.1024m/z	D-gamma-Glutamyl-D-glutamic acid	Organic acids and derivatives	Carboxylic acids and derivatives	HMDB0250751	M+H	C10H16N2O7	635.467		39	0	-2.15504	97.8138623137342
16.98_204.0873m/z	Adipoylglycine	Organic acids and derivatives	Carboxylic acids and derivatives	HMDB0240731	M+H	C8H13NO5	204.088		37.3	0	3.34003861980086	90.1867
9.42_162.0391m/z	Glycine pyruvate	Organic acids and derivatives	Carboxylic acids and derivatives	HMDB0252865	M+H	C5H7NO5	294.278		33.7	0	-3.64129	72.9305653065537
15.62_393.2125m/z	Glycylphenylalanylleucylglycine	Organic acids and derivatives	Carboxylic acids and derivatives	HMDB0252827	M+H	C19H28N4O5	208.169		36.5	0	-1.92	84.6391667753226
21.74_226.0789m/z	Glutaminylglycine	Organic acids and derivatives	Carboxylic acids and derivatives	HMDB0028797	M+Na	C7H13N3O4	820.585		37.9	2.09	-4.43627	92.7103745238504						1.65760413118946
12.43_350.2677m/z	Margaroylglycine	Organic acids and derivatives	Carboxylic acids and derivatives	HMDB0013246	M+Na	C19H37NO3	723.492		38	0	3.42805913658375	94.1718097507891						1.65760413118946
0.68_284.0976m/z	L-Tyrosine	Organic acids and derivatives	Carboxylic acids and derivatives	HMDB0000158	M+H	C10H13N5O5	284.098		40.2	19.6	-4.665	86.9924096467061						1.33686534788648
0.97_284.0985m/z	L-Phenylalanine	Organic acids and derivatives	Carboxylic acids and derivatives	HMDB0000159	M+H	C10H13N5O5	284.098		39.8	8.32	-1.58667	92.5334777520459						1.59242756580882
0.55_169.0267m/z	4-Nitrophenyl sulfate	Organic acids and derivatives	Organic sulfuric acids and derivatives	HMDB0006492	M+Na	C9H6O2	169.027		35.2	0	4.75731067633067	81.5654219670683						Infinity
14.94_105.0702m/z	Ascorbic acid 2-sulfate	Organic acids and derivatives	Organic sulfuric acids and derivatives	HMDB0060649	M+H	C8H8	105.07		53.9	76.7	3.08238476403753	96.3311552803715						Infinity
0.60_925.7305m/z	Choline sulfate	Organic acids and derivatives	Organic sulfuric acids and derivatives	HMDB0250194	M+H	C61H96O6	925.73		29.5	0	2.68638437061239	50.5738754767119						Infinity
8.42_207.1363m/z	Hydroxytyrosol 3'-sulfate	Organic acids and derivatives	Organic sulfuric acids and derivatives	HMDB0240530	M+Na	C11H20O2	207.136		36.7	0	3.99797696857904	88.2653						Infinity
8.42_207.1363m/z	Hydroxytyrosol 4'-sulfate	Organic acids and derivatives	Organic sulfuric acids and derivatives	HMDB0240532	M+Na	C11H20O2	207.136		36.7	0	3.99797696857904	88.2653251093249
15.22_1129.1628m/z	dTDP-D-glucose	Organic oxygen compounds	Carbohydrates and carbohydrate conjugates	HMDB0001328	2M+H	C16H26N2O16P2	1129.16282784452		32.2	0	3.58053	65.1279555620968
15.22_1129.1628m/z	DTDP-alpha-D-glucose(2-)	Organic oxygen compounds	Carbohydrates and carbohydrate conjugates	HMDB0062805	2M+H	C16H26N2O16P2	1129.16282784452		32.2	0	3.58052949225931	65.1279555620968
16.14_653.1794m/z	Glucose lactate acetate	Organic oxygen compounds	Carbohydrates and carbohydrate conjugates	HMDB0252779	2M+H	C11H18O11	653.179436479209		32.9	0.434	3.58382477643207	68.4596419006299
0.84_612.0727m/z	ADP-glucose	Organic oxygen compounds	Carbohydrates and carbohydrate conjugates	HMDB0006557	M+Na	C16H25N5O15P2	815.332		33.8	1.66	2.08594103364982	69.6693837916313
0.64_527.1573m/z	3-beta-Gentiobiosylglucose	Organic oxygen compounds	Carbohydrates and carbohydrate conjugates	HMDB0039703	M+Na	C18H32O16	535.269		37.6	6.86	-1.8312	83.1499592419464
0.64_527.1573m/z	3-beta-Cellobiosylglucose	Organic oxygen compounds	Carbohydrates and carbohydrate conjugates	HMDB0039708	M+Na	C18H32O16	191.104		37.6	6.86	-1.8312	83.1499592419464
14.00_500.1247m/z	Glucose lactate pyruvate glutamate	Organic oxygen compounds	Carbohydrates and carbohydrate conjugates	HMDB0252784	M+H	C17H25NO16	285.169		37.5	0	0.105122094962944	87.7934
15.19_653.2526m/z	3-O-a-L-Fucopyranosyl-D-glucose	Organic oxygen compounds	Carbohydrates and carbohydrate conjugates	HMDB0006701	2M+H	C12H22O10	653.252609680233		36.7	0	4.20004148668486	88.44
22.36_217.0676m/z	3-O-Methyl-d-glucose	Organic oxygen compounds	Carbohydrates and carbohydrate conjugates	HMDB0245931	M+Na	C7H14O6	317.21		37.5	0	-3.27156	91.2637233725663
7.67_507.0753m/z	2,6-Digalloylglucose	Organic oxygen compounds	Carbohydrates and carbohydrate conjugates	HMDB0039181	M+Na	C20H20O14	333.24		38.4	0	1.67140636007049	93.8698255365103
7.67_507.0753m/z	1,6-di-O-Galloylglucose	Organic oxygen compounds	Carbohydrates and carbohydrate conjugates	HMDB0302910	M+Na	C20H20O14	285.168		38.4	0	1.67140636007049	93.8698255365103
0.64_365.1045m/z	3-b-Galactopyranosyl glucose	Organic oxygen compounds	Carbohydrates and carbohydrate conjugates	HMDB0006603	M+Na	C12H22O11	279.23		38.5	0.347	-2.84511	95.4661951282203
0.64_365.1045m/z	Glucose-1,3-mannose oligosaccharide	Organic oxygen compounds	Carbohydrates and carbohydrate conjugates	HMDB0060068	M+Na	C12H22O11	321.241		38.5	0.361	-2.84511	95.4661951282203
15.22_533.1351m/z	Glucose pyruvate	Organic oxygen compounds	Carbohydrates and carbohydrate conjugates	HMDB0252786	2M+H	C9H14O9	533.135077949228		39.3	0	0.446259889547062	97.1169239426849
0.64_203.0525m/z	D-Glucose	Organic oxygen compounds	Carbohydrates and carbohydrate conjugates	HMDB0000122	M+Na	C6H12O6	268.104		39.5	0	-0.478593	98.0286575718997
0.64_203.0525m/z	alpha-D-Glucose	Organic oxygen compounds	Carbohydrates and carbohydrate conjugates	HMDB0003345	M+Na	C6H12O6	689.21		39.5	0	-0.478593	98.0286575718997
0.64_203.0525m/z	Glucose	Organic oxygen compounds	Carbohydrates and carbohydrate conjugates	HMDB0304632	M+Na	C6H12O6	829.28		39.5	0	-0.478593	98.0286575718997
0.84_612.0727m/z	GDP-L-fucose	Organic oxygen compounds	Carbohydrates and carbohydrate conjugates	HMDB0001095	M+Na	C16H25N5O15P2	391.282		33.8	1.72	2.08594103384281	69.6693837916313
0.84_612.0727m/z	GDP-fucose	Organic oxygen compounds	Carbohydrates and carbohydrate conjugates	HMDB0252660	M+Na	C16H25N5O15P2	313.12		33.8	1.72	2.08594103364982	69.6693837916313
8.15_201.0733m/z	2-O-Methyl-L-fucose	Organic oxygen compounds	Carbohydrates and carbohydrate conjugates	HMDB0033789	M+Na	C7H14O5	391.285		38.4	0.89	-0.494119	91.5559513795255
12.39_321.2411m/z	Mannan	Organic oxygen compounds	Carbohydrates and carbohydrate conjugates	HMDB0029931	M+H	C20H32O3	321.241		36.6	0	-4.0475	87.9393953615303
13.35_354.4083m/z	Potassium gluconate	Organic oxygen compounds	Carbohydrates and carbohydrate conjugates	HMDB0303731	M+H	C24H51N	354.408		38.5	8.96	-3.0947	87.2993607354168
13.54_655.2068m/z	Lactodifucotetraose	Organic oxygen compounds	Carbohydrates and carbohydrate conjugates	HMDB0006587	M+Na-2H	C24H42O19	607.253085326081		36.1	0	0.183453612415573	80.9664993703025
0.70_327.1292m/z	D-Fucose	Organic oxygen compounds	Carbohydrates and carbohydrate conjugates	HMDB0029196	2M-H	C6H12O5	607.252178096027		38.5	1.57	-1.44223	92.5560037015865
1.08_327.1295m/z	L-Fucose	Organic oxygen compounds	Carbohydrates and carbohydrate conjugates	HMDB0000174	2M-H	C6H12O5	365.104		38.4	0	-0.445247	92.5560037015865
1.08_327.1295m/z	beta-D-Fucose	Organic oxygen compounds	Carbohydrates and carbohydrate conjugates	HMDB0003081	2M-H	C6H12O5	268.103810568457		38.4	0	-0.445247	92.5560037015865
1.08_327.1295m/z	beta-L-Fucose	Organic oxygen compounds	Carbohydrates and carbohydrate conjugates	HMDB0059625	2M-H	C6H12O5	268.104		38.4	0	-0.445247	92.5560037015865
0.64_365.1045m/z	Melibiose	Organic oxygen compounds	Carbohydrates and carbohydrate conjugates	HMDB0000048	M+Na	C12H22O11	365.104		38.5	0.361	-2.84511	95.4661951282203
11.62_343.2258m/z	Sodium alginate	Organic oxygen compounds	Carbohydrates and carbohydrate conjugates	HMDB0303715	M+H	C22H30O3	343.226		38.1	15.9	-2.8899	78.1007
0.64_205.0685m/z	Mannitol	Organic oxygen compounds	Organic sulfuric acids and derivatives	HMDB0000765	M+Na	C6H14O6	205.068520385341		39.4	0	1.43640368493528	98.9416795720673
11.68_363.1565m/z	Phenol glucuronide	Organic oxygen compounds	Organooxygen compounds	HMDB0060014	M+Na	C21H24O4	363.157		39.9	4.43	-0.523194	95.8437456096954
22.44_112.0505m/z	Cytosine	Organoheterocyclic compounds	Diazines	HMDB0000630	M+H	C4H5N3O	289.179		34.3	0	-0.145348	71.5995453130058
