# Supplementary material for: Integrated multi-omics reveal the mechanisms of antioxidant, anti-inflammatory and aroma enhancement in Scytosiphon lomentarius via drying methods
Source: Food Chem X. 2026 Jul 1;37:104146. doi: 10.1016/j.fochx.2026.104146 (PMC13351751; doi:10.1016/j.fochx.2026.104146)
Supplement: Supplementary file 3 — Supplementary material 3 [file mmc3.xlsx]

## Sheet: All volatile compounds
Component Name	CAS No	Formula	Class	SI	RSI
2,2-dimethyl-Propanoic acid	75-98-9	C5H10O2	acids	897	849
2-Heptynoic acid	1483-67-6	C7H10O2	acids	815	895
2-methyl-Hexanoic acid	4536-23-6	C7H14O2	acids	887	821
Acetic acid	64-19-7	C2H4O2	acids	831	950
1,3-dimethyl-Cyclohexanol	55539-04-3	C8H16O	alcohols	883	885
1-Hepten-3-ol	4938-52-7	C7H14O	alcohols	839	815
1-methyl-Cyclopentanol	1462-03-9	C6H12O	alcohols	811	826
1-Phenyl-1-decanol	21078-95-5	C16H26O	alcohols	823	815
1-Tridecyn-4-ol	74646-37-0	C13H24O	alcohols	810	850
2-ethyl-1-Hexanol	104-76-7	C8H18O	alcohols	833	845
2-Hexen-1-ol	2305-21-7	C6H12O	alcohols	850	866
2-methyl-2-Propen-1-ol	513-42-8	C4H8O	alcohols	835	809
3-Buten-2-ol	598-32-3	C4H8O	alcohols	878	823
3-methyl-4-Penten-1-ol	51174-44-8	C6H12O	alcohols	809	845
3-Octanol	589-98-0	C8H18O	alcohols	823	838
3-Pentanol	584-02-1	C5H12O	alcohols	892	818
9-hydroxy-2-Nonanone	25368-56-3	C9H18O2	alcohols	839	832
Cyclopropyl methyl carbinol	765-42-4	C5H10O	alcohols	854	808
Z-4-Dodecenol	40642-37-3	C12H24O	alcohols	842	861
2,2-dimethyl-Pentane	590-35-2	C7H16	aldehydes	876	896
2,4-Hexadienal	142-83-6	C6H8O	aldehydes	892	810
2,6-dimethyl-5-Heptenal	106-72-9	C9H16O	aldehydes	809	892
2-Hexenal	6728-26-3	C6H10O	aldehydes	895	820
2-methyl-Propanal	78-84-2	C4H8O	aldehydes	821	892
Citral	5392-40-5	C10H16O	aldehydes	895	861
Hexanal	66-25-1	C6H12O	aldehydes	885	836
photocitral A	1753-98-6	C10H16O	aldehydes	811	895
photocitral B	6040-45-5	C10H16O	aldehydes	839	842
1,3-dimethyl-Benzene	108-38-3	C8H10	aromatic hydrocarbons	880	880
ethyl-Benzene	100-41-4	C8H10	aromatic hydrocarbons	907	839
Styrene	100-42-5	C8H8	aromatic hydrocarbons	922	845
acetate 4-Hexen-1-ol	20777-39-3	C12H20O2	esters	801	811
(E)-2-Butenylcyclopropane	76588-98-2	C7H12	fatty hydrocarbons	861	846
1,1-dimethyl-Cyclopentane	1638-26-2	C7H14	fatty hydrocarbons	806	830
1,1-dimethyl-Cyclopropane	1630-94-0	C5H10	fatty hydrocarbons	814	806
1,2-dicyclopropyl-Ethane	37520-11-9	C8H14	fatty hydrocarbons	844	814
1,4-dimethyl-Cyclooctane	13151-99-0	C10H20	fatty hydrocarbons	830	815
1,4-Di-tert-butyl-cyclohexane	4789-34-8	C14H28	fatty hydrocarbons	815	839
1,9-Decadiyne	1720-38-3	C10H14	fatty hydrocarbons	839	870
10-methyl-4-Undecene	74630-60-7	C12H24	fatty hydrocarbons	814	827
1-Heptyne	628-71-7	C7H12	fatty hydrocarbons	840	859
1-Tridecyne	26186-02-7	C13H24	fatty hydrocarbons	826	814
1-Undecyne	2243-98-3	C11H20	fatty hydrocarbons	811	818
2,2,4-trimethyl-Hexane	16747-26-5	C9H20	fatty hydrocarbons	890	831
2,2,4-trimethyl-Pentane	540-84-1	C8H18	fatty hydrocarbons	847	834
2,2,5-trimethyl-Hexane	3522-94-9	C9H20	fatty hydrocarbons	849	819
2,2-dimethyl-Butane	75-83-2	C6H14	fatty hydrocarbons	819	840
2,2-dimethyl-Propanal	630-19-3	C5H10O	fatty hydrocarbons	895	847
2,3,5-trimethyl-Heptane	20278-85-7	C10H22	fatty hydrocarbons	866	819
2,3,6-trimethyl-Octane	62016-33-5	C11H24	fatty hydrocarbons	820	862
2,4,6-trimethyl-Octane	62016-37-9	C11H24	fatty hydrocarbons	811	849
2,5,9-trimethyl-Decane	62108-22-9	C13H28	fatty hydrocarbons	815	892
2,6-dimethyl-1-Heptene	3074-78-0	C9H18	fatty hydrocarbons	812	825
2-iodo-3-methyl-Butane	18295-27-7	C5H11I	fatty hydrocarbons	849	803
2-methyl-1,5-Hexadiene	4049-81-4	C7H12	fatty hydrocarbons	810	868
2-Methyl-1-butene	563-46-2	C5H10	fatty hydrocarbons	892	833
2-methyl-1-Propene	115-11-7	C4H8	fatty hydrocarbons	825	811
2-methyl-2-Butene	513-35-9	C5H10	fatty hydrocarbons	892	815
2-Pentene	109-68-2	C5H10	fatty hydrocarbons	832	833
3,3,4,4-tetramethyl-Hexane	5171-84-6	C10H22	fatty hydrocarbons	833	823
3,3-dimethyl-1-Hexene	3404-77-1	C8H16	fatty hydrocarbons	886	892
3,3-dimethyl-1-Octene	74511-51-6	C10H20	fatty hydrocarbons	897	824
3,5,5-trimethyl-1-Hexene	4316-65-8	C9H18	fatty hydrocarbons	855	826
3,7-dimethyl-Decane	17312-54-8	C10H22	fatty hydrocarbons	829	815
3-Cyclopentylcyclopentene	2690-17-7	C10H16	fatty hydrocarbons	852	886
3-methyl-1,4-Pentadiene	1115-08-8	C6H10	fatty hydrocarbons	812	897
3-methyl-1-Butene	563-45-1	C5H10	fatty hydrocarbons	879	855
3-methyl-Cyclopentene	1120-62-3	C6H10	fatty hydrocarbons	873	829
3-methyl-Pentane	96-14-0	C6H14	fatty hydrocarbons	864	895
4,4-diethyl-2,5-Octadiyne	61227-87-0	C12H18	fatty hydrocarbons	815	840
4,4-dimethyl-1-Pentene	762-62-9	C7H14	fatty hydrocarbons	823	839
5,5-dimethyl-1-Hexene	7116-86-1	C8H16	fatty hydrocarbons	828	872
5-ethyl-1,3-Cyclohexadiene	40085-08-3	C8H12	fatty hydrocarbons	886	878
5-methyl-4-Nonene	15918-07-7	C10H20	fatty hydrocarbons	839	852
6-ethyl-2-methyl-Decane	62108-21-8	C13H28	fatty hydrocarbons	838	812
6-ethyl-2-methyl-Octane	62016-19-7	C11H24	fatty hydrocarbons	818	809
8-methyl-2-Decene	74630-25-4	C11H22	fatty hydrocarbons	840	842
Cubenene	29837-12-5	C8H4	fatty hydrocarbons	842	839
Cyclohexene	110-83-8	C6H10	fatty hydrocarbons	836	922
Cyclopropylacetylene	6746-94-7	C5H6	fatty hydrocarbons	885	831
ethyl-Cyclobutane	2248275-31-0	C6H12	fatty hydrocarbons	845	801
Isopropylcyclobutane	872-56-0	C7H14	fatty hydrocarbons	866	885
propyl-Cyclopropane	513-42-8	C6H12	fatty hydrocarbons	806	908
1-(Furan-2-yl)-2-methylpentan-1-one	1248070-62-3	C10H14O2	ketones	846	844
1-cyclobutyl-Ethanone	3019-25-8	C6H10O	ketones	818	865
2,2-dimethyl-Hex-4-yn-3-one	71932-99-5	C8H12O	ketones	862	849
2,2-dimethyl-Pent-4-yn-3-one	5891-25-8	C7H10O	ketones	889	811
2-Decanone	693-54-9	C10H20O	ketones	871	887
2-Dodecanone	6175-49-1	C12H24O	ketones	821	832
2-Heptanone	110-43-0	C7H14O	ketones	871	876
2-Hexadecanone	18787-63-8	C16H32O	ketones	859	897
2-Octanone	111-13-7	C8H16O	ketones	819	812
2-Pentadecanone	2345-28-0	C15H30O	ketones	887	871
2-Tridecanone	593-08-8	C13H26O	ketones	872	887
2-Undecanone	112-12-9	C11H22O	ketones	803	821
3,6-Heptanedione	1703-51-1	C7H12O2	ketones	845	864
3-Pentanone	96-22-0	C5H10O	ketones	826	828
6-methyl-3-Heptanone	624-42-0	C8H16O	ketones	828	873
Ionone	8013-90-9	C9H16O	ketones	860	854
1H-Indole	120-72-9	C8H7N	others	915	850
1-iodo-Propane	64-19-7	C3H7I	others	831	895
1-methoxy-Hexane	4747-03-7	C7H16O	others	819	829
1-methoxy-Pentane	628-80-8	C6H14O	others	849	810
2-(1-pentenyl)-Furan	81677-78-3	C9H12O	others	850	915
2-Ethyl-3-vinyloxirane	34485-78-4	C6H10O	others	870	872
2-ethyl-Furan	3208-16-0	C6H8O	others	827	889
2-pentyl-Furan	3777-69-3	C9H14O	others	845	835
3-(2-methoxypropoxy)-1-Butyne	55702-66-4	C8H14O2	others	868	819
3-pentyl-Furan	6177-84-0	C9H14O	others	824	875
6-chloro-1-Hexene	928-89-2	C6H11Cl	others	895	879
7-Oxabicyclo[4.1.0]heptane	286-20-4	C6H10O	others	875	828
9-Oxabicyclo[6.1.0]nonane	286-62-4	C8H14O	others	872	874
Anisole	100-66-3	C7H8O	others	884	830
chloro-Cyclohexane	542-18-7	C6H11Cl	others	848	828
Cyclohexaneethanol	4442-79-9	C8H16O	others	890	806
dimethyl Disulfide	624-92-0	C2H5S2	others	908	884
dimethyl Tetrasulfide	5756-24-1	C2H6S4	others	832	848
Dimethyl trisulfide	3658-80-8	C2H6S3	others	886	886
ethyl-Oxirane	80443-63-6	C14H19ClO	others	861	890
Methanethiol	74-93-1	CH4S	others	830	885
methyl-Oxirane	75-56-9	C3H6O	others	828	860
tetrahydro-Furan	24979-97-3	C4H8O	others	808	886
dodecamethyl-Cyclohexasiloxane	5756-24-1	C2H6S4	others	832	907
trans-2-(2-Pentenyl)furan	70424-14-5	C9H12O	others	874	832
Phenol	108-95-2	C6H6O	phenols	950	866

## Sheet: D Group
Component Name	CAS No	Formula	Class	SI	RSI
2-methyl-Hexanoic acid	4536-23-6	C7H14O2	acids	887	821
2,2-dimethyl-Propanoic acid	75-98-9	C5H10O2	acids	897	849
Acetic acid	64-19-7	C2H4O2	acids	831	950
1-Hepten-3-ol	4938-52-7	C7H14O	alcohols	839	815
2-methyl-2-Propen-1-ol	513-42-8	C4H8O	alcohols	835	809
2-ethyl-1-Hexanol	104-76-7	C8H18O	alcohols	833	845
3-Buten-2-ol	598-32-3	C4H8O	alcohols	878	823
9-hydroxy-2-Nonanone	25368-56-3	C9H18O2	alcohols	839	832
Z-4-Dodecenol	40642-37-3	C12H24O	alcohols	842	861
3-methyl-4-Penten-1-ol	51174-44-8	C6H12O	alcohols	809	845
3-Octanol	589-98-0	C8H18O	alcohols	823	838
3-Pentanol	584-02-1	C5H12O	alcohols	892	818
Cyclopropyl methyl carbinol	765-42-4	C5H10O	alcohols	854	808
2-Hexenal	6728-26-3	C6H10O	aldehydes	895	820
2,6-dimethyl-5-Heptenal	106-72-9	C9H16O	aldehydes	809	892
Hexanal	66-25-1	C6H12O	aldehydes	885	836
Styrene	100-42-5	C8H8	aromatic hydrocarbons	922	845
1,3-dimethyl-Benzene	108-38-3	C8H10	aromatic hydrocarbons	880	880
ethyl-Benzene	100-41-4	C8H10	aromatic hydrocarbons	907	839
acetate 4-Hexen-1-ol	20777-39-3	C12H20O2	esters	801	811
1,9-Decadiyne	1720-38-3	C10H14	fatty hydrocarbons	839	870
2,6-dimethyl-1-Heptene	3074-78-0	C9H18	fatty hydrocarbons	812	825
3,3-dimethyl-1-Octene	74511-51-6	C10H20	fatty hydrocarbons	897	824
4,4-dimethyl-1-Pentene	762-62-9	C7H14	fatty hydrocarbons	823	839
1-Undecyne	2243-98-3	C11H20	fatty hydrocarbons	811	818
2-methyl-2-Butene	513-35-9	C5H10	fatty hydrocarbons	892	815
2-Methyl-1-butene	563-46-2	C5H10	fatty hydrocarbons	892	833
2-Pentene	109-68-2	C5H10	fatty hydrocarbons	832	833
2,2-dimethyl-Butane	75-83-2	C6H14	fatty hydrocarbons	819	840
ethyl-Cyclobutane	2248275-31-0	C6H12	fatty hydrocarbons	845	801
Cyclopropylacetylene	6746-94-7	C5H6	fatty hydrocarbons	885	831
2,5,9-trimethyl-Decane	62108-22-9	C13H28	fatty hydrocarbons	815	892
1,2-dicyclopropyl-Ethane	37520-11-9	C8H14	fatty hydrocarbons	844	814
2,3,6-trimethyl-Octane	62016-33-5	C11H24	fatty hydrocarbons	820	862
2,4,6-trimethyl-Octane	62016-37-9	C11H24	fatty hydrocarbons	811	849
3-methyl-1-Butene	563-45-1	C5H10	fatty hydrocarbons	879	855
3-methyl-Pentane	96-14-0	C6H14	fatty hydrocarbons	864	895
3-methyl-Cyclopentene	1120-62-3	C6H10	fatty hydrocarbons	873	829
8-methyl-2-Decene	74630-25-4	C11H22	fatty hydrocarbons	840	842
1,4-dimethyl-Cyclooctane	13151-99-0	C10H20	fatty hydrocarbons	830	815
3,7-dimethyl-Decane	17312-54-8	C10H22	fatty hydrocarbons	829	815
6-ethyl-2-methyl-Decane	62108-21-8	C13H28	fatty hydrocarbons	838	812
1-Tridecyne	26186-02-7	C13H24	fatty hydrocarbons	826	814
(E)-2-Butenylcyclopropane	76588-98-2	C7H12	fatty hydrocarbons	861	846
1-Heptyne	628-71-7	C7H12	fatty hydrocarbons	840	859
4,4-diethyl-2,5-Octadiyne	61227-87-0	C12H18	fatty hydrocarbons	815	840
Cubenene	29837-12-5	C8H4	fatty hydrocarbons	842	839
3-Cyclopentylcyclopentene	2690-17-7	C10H16	fatty hydrocarbons	852	886
2-iodo-3-methyl-Butane	18295-27-7	C5H11I	fatty hydrocarbons	849	803
2,3,5-trimethyl-Heptane	20278-85-7	C10H22	fatty hydrocarbons	866	819
5-ethyl-1,3-Cyclohexadiene	40085-08-3	C8H12	fatty hydrocarbons	886	878
6-ethyl-2-methyl-Octane	62016-19-7	C11H24	fatty hydrocarbons	818	809
2-Pentadecanone	2345-28-0	C15H30O	ketones	887	871
2-Undecanone	112-12-9	C11H22O	ketones	803	821
6-methyl-3-Heptanone	624-42-0	C8H16O	ketones	828	873
2-Octanone	111-13-7	C8H16O	ketones	819	812
2-Tridecanone	593-08-8	C13H26O	ketones	872	887
Ionone	8013-90-9	C9H16O	ketones	860	854
2-Decanone	693-54-9	C10H20O	ketones	871	887
1-cyclobutyl-Ethanone	3019-25-8	C6H10O	ketones	818	865
3-Pentanone	96-22-0	C5H10O	ketones	826	828
2-Heptanone	110-43-0	C7H14O	ketones	871	876
2-Hexadecanone	18787-63-8	C16H32O	ketones	859	897
6-chloro-1-Hexene	928-89-2	C6H11Cl	others	895	879
Dimethyl trisulfide	3658-80-8	C2H6S3	others	886	886
dimethyl Disulfide	624-92-0	C2H5S2	others	908	884
2-(1-pentenyl)-Furan	81677-78-3	C9H12O	others	850	915
2-ethyl-Furan	3208-16-0	C6H8O	others	827	889
1-methoxy-Hexane	4747-03-7	C7H16O	others	819	829
dimethyl Tetrasulfide	5756-24-1	C2H6S4	others	832	848
1-iodo-Propane	64-19-7	C3H7I	others	831	895
2-pentyl-Furan	3777-69-3	C9H14O	others	845	835
trans-2-(2-Pentenyl)furan	70424-14-5	C9H12O	others	874	832
methyl-Oxirane	75-56-9	C3H6O	others	828	860
1H-Indole	120-72-9	C8H7N	others	915	850
9-Oxabicyclo[6.1.0]nonane	286-62-4	C8H14O	others	872	874
Cyclohexaneethanol	4442-79-9	C8H16O	others	890	806

## Sheet: H Group
Component Name	CAS No	Formula	Class	SI	RSI
2-Heptynoic acid	1483-67-6	C7H10O2	acids	815	895
Acetic acid	64-19-7	C2H4O2	acids	831	950
1,3-dimethyl-Cyclohexanol	55539-04-3	C8H16O	alcohols	883	885
1-Phenyl-1-decanol	21078-95-5	C16H26O	alcohols	823	815
1-Tridecyn-4-ol	74646-37-0	C13H24O	alcohols	810	850
2-ethyl-1-Hexanol	104-76-7	C8H18O	alcohols	833	845
2-Hexen-1-ol	2305-21-7	C6H12O	alcohols	850	866
2,6-dimethyl-5-Heptenal	106-72-9	C9H16O	aldehydes	809	892
2-methyl-Propanal	78-84-2	C4H8O	aldehydes	821	892
photocitral B	6040-45-5	C10H16O	aldehydes	839	842
1,3-dimethyl-Benzene	108-38-3	C8H10	aromatic hydrocarbons	880	880
ethyl-Benzene	100-41-4	C8H10	aromatic hydrocarbons	907	839
Styrene	100-42-5	C8H8	aromatic hydrocarbons	922	845
1,4-dimethyl-Cyclooctane	13151-99-0	C10H20	fatty hydrocarbons	830	815
2,2,4-trimethyl-Hexane	16747-26-5	C9H20	fatty hydrocarbons	890	831
2,2,5-trimethyl-Hexane	3522-94-9	C9H20	fatty hydrocarbons	849	819
2,2-dimethyl-Butane	75-83-2	C6H14	fatty hydrocarbons	819	840
2,3,5-trimethyl-Heptane	20278-85-7	C10H22	fatty hydrocarbons	866	819
2,4,6-trimethyl-Octane	62016-37-9	C11H24	fatty hydrocarbons	811	849
2,5,9-trimethyl-Decane	62108-22-9	C13H28	fatty hydrocarbons	815	892
2-Methyl-1-butene	563-46-2	C5H10	fatty hydrocarbons	892	833
2-methyl-1-Propene	115-11-7	C4H8	fatty hydrocarbons	825	811
2-methyl-2-Butene	513-35-9	C5H10	fatty hydrocarbons	892	815
3,3-dimethyl-1-Hexene	3404-77-1	C8H16	fatty hydrocarbons	886	892
3,7-dimethyl-Decane	17312-54-8	C10H22	fatty hydrocarbons	829	815
5,5-dimethyl-1-Hexene	7116-86-1	C8H16	fatty hydrocarbons	828	872
5-methyl-4-Nonene	15918-07-7	C10H20	fatty hydrocarbons	839	852
Cyclohexene	110-83-8	C6H10	fatty hydrocarbons	836	922
1-(Furan-2-yl)-2-methylpentan-1-one	1248070-62-3	C10H14O2	ketones	846	844
2,2-dimethyl-Hex-4-yn-3-one	71932-99-5	C8H12O	ketones	862	849
2,2-dimethyl-Pent-4-yn-3-one	5891-25-8	C7H10O	ketones	889	811
2-Heptanone	110-43-0	C7H14O	ketones	871	876
2-Pentadecanone	2345-28-0	C15H30O	ketones	887	871
3-Pentanone	96-22-0	C5H10O	ketones	826	828
6-methyl-3-Heptanone	624-42-0	C8H16O	ketones	828	873
Ionone	8013-90-9	C9H16O	ketones	860	854
1H-Indole	120-72-9	C8H7N	others	915	850
1-iodo-Propane	64-19-7	C3H7I	others	831	895
2-(1-pentenyl)-Furan	81677-78-3	C9H12O	others	850	915
2-Ethyl-3-vinyloxirane	34485-78-4	C6H10O	others	870	872
2-ethyl-Furan	3208-16-0	C6H8O	others	827	889
3-(2-methoxypropoxy)-1-Butyne	55702-66-4	C8H14O2	others	868	819
3-pentyl-Furan	6177-84-0	C9H14O	others	824	875
6-chloro-1-Hexene	928-89-2	C6H11Cl	others	895	879
7-Oxabicyclo[4.1.0]heptane	286-20-4	C6H10O	others	875	828
chloro-Cyclohexane	542-18-7	C6H11Cl	others	848	828
dimethyl Disulfide	624-92-0	C2H5S2	others	908	884
dimethyl Tetrasulfide	5756-24-1	C2H6S4	others	832	848
Dimethyl trisulfide	3658-80-8	C2H6S3	others	886	886
ethyl-Oxirane	80443-63-6	C14H19ClO	others	861	890
Methanethiol	74-93-1	CH4S	others	830	885
tetrahydro-Furan	24979-97-3	C4H8O	others	808	886
Phenol	108-95-2	C6H6O	phenols	950	866

## Sheet: W Group
Component Name	CAS No	Formula	Class	SI	RSI
Acetic acid	64-19-7	C2H4O2	acids	831	950
1-methyl-Cyclopentanol	1462-03-9	C6H12O	alcohols	811	826
2-ethyl-1-Hexanol	104-76-7	C8H18O	alcohols	833	845
2,2-dimethyl-Pentane	590-35-2	C7H16	aldehydes	876	896
2,6-dimethyl-5-Heptenal	106-72-9	C9H16O	aldehydes	809	892
2,4-Hexadienal	142-83-6	C6H8O	aldehydes	892	810
Citral	5392-40-5	C10H16O	aldehydes	895	861
photocitral A	1753-98-6	C10H16O	aldehydes	811	895
Styrene	100-42-5	C8H8	aromatic hydrocarbons	922	845
ethyl-Benzene	100-41-4	C8H10	aromatic hydrocarbons	907	839
2-methyl-2-Butene	513-35-9	C5H10	fatty hydrocarbons	892	815
1,1-dimethyl-Cyclopropane	1630-94-0	C5H10	fatty hydrocarbons	814	806
3-methyl-1,4-Pentadiene	1115-08-8	C6H10	fatty hydrocarbons	812	897
3,3,4,4-tetramethyl-Hexane	5171-84-6	C10H22	fatty hydrocarbons	833	823
3,5,5-trimethyl-1-Hexene	4316-65-8	C9H18	fatty hydrocarbons	855	826
1,4-Di-tert-butyl-cyclohexane	4789-34-8	C14H28	fatty hydrocarbons	815	839
1,1-dimethyl-Cyclopentane	1638-26-2	C7H14	fatty hydrocarbons	806	830
2,4,6-trimethyl-Octane	62016-37-9	C11H24	fatty hydrocarbons	811	849
3-methyl-1-Butene	563-45-1	C5H10	fatty hydrocarbons	879	855
2,2-dimethyl-Propanal	630-19-3	C5H10O	fatty hydrocarbons	895	847
3-methyl-Cyclopentene	1120-62-3	C6H10	fatty hydrocarbons	873	829
propyl-Cyclopropane	513-42-8	C6H12	fatty hydrocarbons	806	908
2,2-dimethyl-Butane	75-83-2	C6H14	fatty hydrocarbons	819	840
4,4-dimethyl-1-Pentene	762-62-9	C7H14	fatty hydrocarbons	823	839
2,5,9-trimethyl-Decane	62108-22-9	C13H28	fatty hydrocarbons	815	892
6-ethyl-2-methyl-Decane	62108-21-8	C13H28	fatty hydrocarbons	838	812
2-Methyl-1-butene	563-46-2	C5H10	fatty hydrocarbons	892	833
10-methyl-4-Undecene	74630-60-7	C12H24	fatty hydrocarbons	814	827
2-methyl-1,5-Hexadiene	4049-81-4	C7H12	fatty hydrocarbons	810	868
Isopropylcyclobutane	872-56-0	C7H14	fatty hydrocarbons	866	885
2,2,4-trimethyl-Pentane	540-84-1	C8H18	fatty hydrocarbons	847	834
3,6-Heptanedione	1703-51-1	C7H12O2	ketones	845	864
2-Pentadecanone	2345-28-0	C15H30O	ketones	887	871
6-methyl-3-Heptanone	624-42-0	C8H16O	ketones	828	873
2-Dodecanone	6175-49-1	C12H24O	ketones	821	832
Ionone	8013-90-9	C9H16O	ketones	860	854
2-ethyl-Furan	3208-16-0	C6H8O	others	827	889
1-iodo-Propane	64-19-7	C3H7I	others	831	895
Anisole	100-66-3	C7H8O	others	884	830
dimethyl Disulfide	624-92-0	C2H5S2	others	908	884
Dimethyl trisulfide	3658-80-8	C2H6S3	others	886	886
2-pentyl-Furan	3777-69-3	C9H14O	others	845	835
dimethyl Tetrasulfide	5756-24-1	C2H6S4	others	832	848
dodecamethyl-Cyclohexasiloxane	5756-24-1	C2H6S4	others	832	907
1-methoxy-Pentane	628-80-8	C6H14O	others	849	810
Phenol	108-95-2	C6H6O	phenols	950	866
